# Supplementary material for: Assessment of the Performance of Lactate Dehydrogenase-Based Rapid Diagnostic Test for Malaria in Djibouti in 2022–2023
Source: Diagnostics (Basel). 2024 Jan 25;14(3):262. doi: 10.3390/diagnostics14030262 (PMC10854848; doi:10.3390/diagnostics14030262)
Supplement: Supplementary file 1 [file diagnostics-14-00262-s001.zip]

Archive with 1 entries (1 files):
- diagnostics-2738141-supplementary.pdf
